# Supplementary material for: Mmu-miR-615-3p Regulates Lipoapoptosis by Inhibiting C/EBP Homologous Protein
Source: PLoS One. 2014 Oct 14;9(10):e109637. doi: 10.1371/journal.pone.0109637 (PMC4196923; doi:10.1371/journal.pone.0109637)
Supplement: Data S1 — MicroRNAs downregulated in IRE-WT (Vehicle control versus palmitate). (XLSX) [file pone.0109637.s004.xlsx]

## Sheet: Sheet1
Downregulated in IRE-WT cells (Vehicle Control versus Palmitate)
MICRORNA ID	Log2 FOLD CHANGE	p value	FALSE DISCOVERY RATE
Mature.Pre.ID	VC_vs_Pa.logFC	VC_vs_Pa.PValue	VC_vs_Pa.FDR
mmu-miR-484_mmu-mir-484	0.720616	8.39e-15	5.4e-12
mmu-miR-92b-3p_mmu-mir-92b	0.710444	4.68e-09	1.5e-06
mmu-miR-615-3p_mmu-mir-615	0.741452	8.17e-09	1.75e-06
mmu-miR-503-5p_mmu-mir-503	0.42326	7.95e-07	0.000127822
mmu-miR-322-3p_mmu-mir-322	0.32609	1.69e-05	0.00154805
mmu-miR-328-3p_mmu-mir-328	0.399146	2.12e-05	0.00170238
mmu-miR-877-3p_mmu-mir-877	0.859053	3.13e-05	0.00201089
mmu-miR-298-5p_mmu-mir-298	0.349423	0.000195181	0.00965394
mmu-miR-450b-5p_mmu-mir-450b	0.327825	0.000260648	0.010663
mmu-miR-503-3p_mmu-mir-503	0.38593	0.000265331	0.010663
mmu-miR-345-3p_mmu-mir-345	0.460237	0.000375736	0.0134221
mmu-miR-574-5p_mmu-mir-574	0.312903	0.000714594	0.0218802
mmu-miR-23b-5p_mmu-mir-23b	0.677962	0.00092299	0.0247284
mmu-let-7e-3p_mmu-let-7e	0.442917	0.00111855	0.0276625
