# Supplementary material for: Mmu-miR-615-3p Regulates Lipoapoptosis by Inhibiting C/EBP Homologous Protein
Source: PLoS One. 2014 Oct 14;9(10):e109637. doi: 10.1371/journal.pone.0109637 (PMC4196923; doi:10.1371/journal.pone.0109637)
Supplement: Data S2 — MicroRNAs downregulated in IRE-WT (Vehicle control versus tunicamycin). (XLSX) [file pone.0109637.s005.xlsx]

## Sheet: Sheet1
Downregulated in IRE-WT cells (Vehicle Control versus Tunicamycin)
MICRORNA ID	Log2 FOLD CHANGE	p value	FALSE DISCOVERY RATE
Mature.Pre.ID	VC_vs_Tm.logFC	VC_vs_Tm.PValue	VC_vs_Tm.FDR
mmu-miR-484_mmu-mir-484	0.492677	1.44e-06	2.6e-05
mmu-miR-92b-3p_mmu-mir-92b	1.23487	7.03e-20	4.94e-18
mmu-miR-615-3p_mmu-mir-615	0.409517	0.00165997	0.0120842
mmu-miR-503-5p_mmu-mir-503	2.05875	1.76e-88	1.11e-85
mmu-miR-322-3p_mmu-mir-322	0.60937	7e-13	3.4e-11
mmu-miR-328-3p_mmu-mir-328	0.608605	2.61e-06	4.46e-05
mmu-miR-877-3p_mmu-mir-877	0.762306	0.000661419	0.00522521
mmu-miR-298-5p_mmu-mir-298	0.647377	5.91e-11	2.2e-09
mmu-miR-450b-5p_mmu-mir-450b	1.61267	2.45e-48	5.15e-46
mmu-miR-503-3p_mmu-mir-503	1.24211	7.43e-23	5.87e-21
mmu-miR-345-3p_mmu-mir-345	0.573173	3.51e-05	0.000443152
mmu-miR-574-5p_mmu-mir-574	0.493081	1.26e-06	2.34e-05
mmu-miR-23b-5p_mmu-mir-23b	0.897672	9.11e-05	0.000914077
mmu-let-7e-3p_mmu-let-7e	0.398641	0.00597344	0.034011
