# Supplementary material for: Mmu-miR-615-3p Regulates Lipoapoptosis by Inhibiting C/EBP Homologous Protein
Source: PLoS One. 2014 Oct 14;9(10):e109637. doi: 10.1371/journal.pone.0109637 (PMC4196923; doi:10.1371/journal.pone.0109637)
Supplement: Data S3 — MicroRNAs downregulated in IRE-KO (Vehicle control versus palmitate). (XLSX) [file pone.0109637.s006.xlsx]

## Sheet: down_regulated_in_IRE-KO_Vc_vs_
Downregulated in IRE-KO cells (Vehicle Control versus Palmitate)
MICRORNA ID	Log2 FOLD CHANGE	p value	FALSE DISCOVERY RATE
Mature.Pre.ID	VC_vs_Pa.logFC	VC_vs_Pa.PValue	VC_vs_Pa.FDR
mmu-miR-199a-5p_mmu-mir-199a-1	0.566885	1.26e-31	4.47e-29
mmu-miR-199a-5p_mmu-mir-199a-2	0.566966	1.31e-31	4.47e-29
mmu-miR-214-3p_mmu-mir-214	0.683529	2.76e-20	4.73e-18
mmu-miR-92b-3p_mmu-mir-92b	0.858199	5.71e-16	7.81e-14
mmu-miR-214-5p_mmu-mir-214	0.667724	1.13e-10	1.28e-08
mmu-miR-574-5p_mmu-mir-574	0.449673	1.14e-08	9.74e-07
mmu-miR-615-3p_mmu-mir-615	0.572633	8.34e-06	0.000345247
mmu-miR-484_mmu-mir-484	0.351908	8.6e-06	0.000345247
mmu-miR-9-5p_mmu-mir-9-1	0.375575	1.29e-05	0.000420525
mmu-miR-9-5p_mmu-mir-9-2	0.375575	1.29e-05	0.000420525
mmu-miR-9-5p_mmu-mir-9-3	0.375066	1.37e-05	0.000426551
mmu-miR-140-5p_mmu-mir-140	0.255549	2.22e-05	0.00063156
mmu-miR-100-5p_mmu-mir-100	0.239094	3.58e-05	0.000980133
mmu-miR-10a-5p_mmu-mir-10a	0.214958	0.000171269	0.00334708
mmu-miR-328-3p_mmu-mir-328	0.332395	0.000240518	0.00456983
mmu-miR-99b-3p_mmu-mir-99b	0.223001	0.00118388	0.0188319
mmu-miR-433-3p_mmu-mir-433	0.603423	0.00165768	0.0251967
mmu-miR-543-3p_mmu-mir-543	0.695646	0.0027522	0.038525
mmu-miR-574-3p_mmu-mir-574	0.264077	0.00361628	0.0494707
