# Supplementary material for: Mmu-miR-615-3p Regulates Lipoapoptosis by Inhibiting C/EBP Homologous Protein
Source: PLoS One. 2014 Oct 14;9(10):e109637. doi: 10.1371/journal.pone.0109637 (PMC4196923; doi:10.1371/journal.pone.0109637)
Supplement: Data S4 — MicroRNAs downregulated in IRE-KO (Vehicle control versus tunicamycin). (XLSX) [file pone.0109637.s007.xlsx]

## Sheet: Sheet1
Downregulated in IRE-KO cells (Vehicle Control versus Tunicamycin)
MICRORNA ID	Log2 FOLD CHANGE	p value	FALSE DISCOVERY RATE
Mature.Pre.ID	VC_vs_Tm.logFC	VC_vs_Tm.PValue	VC_vs_Tm.FDR
mmu-miR-199a-5p_mmu-mir-199a-1	0.457209	2.45e-11	5.29e-10
mmu-miR-199a-5p_mmu-mir-199a-2	0.457291	2.35e-11	5.23e-10
mmu-miR-214-3p_mmu-mir-214	0.525673	2.13e-10	4.2e-09
mmu-miR-92b-3p_mmu-mir-92b	0.685851	2.31e-10	4.44e-09
mmu-miR-214-5p_mmu-mir-214	0.696969	1.08e-09	1.82e-08
mmu-miR-574-5p_mmu-mir-574	0.927825	7.72e-26	4.45e-24
mmu-miR-615-3p_mmu-mir-615	0.612157	4.4e-06	4.41e-05
mmu-miR-484_mmu-mir-484	0.282281	0.00538516	0.026022
mmu-miR-9-5p_mmu-mir-9-1	0.295276	0.000961368	0.00540085
mmu-miR-9-5p_mmu-mir-9-2	0.295276	0.000961368	0.00540085
mmu-miR-9-5p_mmu-mir-9-3	0.29479	0.00100089	0.00553294
mmu-miR-140-5p_mmu-mir-140	0.259405	0.00027536	0.00190274
mmu-miR-100-5p_mmu-mir-100	0.189271	0.00507973	0.024719
mmu-miR-10a-5p_mmu-mir-10a	0.207005	0.000870028	0.00505201
mmu-miR-328-3p_mmu-mir-328	0.638681	1.34e-11	3.29e-10
mmu-miR-99b-3p_mmu-mir-99b	0.460286	4.94e-09	7.43e-08
mmu-miR-433-3p_mmu-mir-433	1.56989	2.07e-11	4.77e-10
mmu-miR-543-3p_mmu-mir-543	1.37879	3.43e-07	4.23e-06
mmu-miR-574-3p_mmu-mir-574	0.792798	1.41e-14	4.42e-13
